# Supplementary material for: Characterization of a Potent and Orally Bioavailable Lys-Covalent Inhibitor of Apoptosis Protein (IAP) Antagonist
Source: J Med Chem. 2023 Jun 1;66(12):8159–69. doi: 10.1021/acs.jmedchem.3c00467 (PMC10291551; doi:10.1021/acs.jmedchem.3c00467)
Supplement: Supplementary file 2 — jm3c00467_si_002.csv [file jm3c00467_si_002.csv]

		XIAP-BIR3		cIAP1-BIR3		cIAP2-BIR3
Compounds	SMILE	IC50 (DELFIA) nM no-preincubation	IC50 (DELFIA) nM 6h preincubation	IC50 (DELFIA) nM no-preincubation	IC50 (DELFIA) nM 6h preincubation	IC50 (DELFIA) nM no-preincubation	IC50 (DELFIA) nM 6h preincubation
Compound 142D6	S(F)(=O)(=O)Oc1c2c(C(NC(=O)[C@H]3N(C(=O)[C@@H](NC(=O)[C@@H](NC)C)C4CCCCC4)CCC3)CC2)ccc1	43.3 +/- 3	12 +/- 2	21 +/- 4	14 +/- 2	27 +/- 7	9 +/- 3
